# Supplementary material for: Modeling Analysis of Signal Sensitivity and Specificity by Vibrio fischeri LuxR Variants
Source: PLoS One. 2015 May 11;10(5):e0126474. doi: 10.1371/journal.pone.0126474 (PMC4427320; doi:10.1371/journal.pone.0126474)
Supplement: S1 Dataset — (XLSX) [file pone.0126474.s001.xlsx]

## Sheet: Sheet1
Fit Trial	k1	m	k2	n	kB	kB
1	452.247	1.22881	431.621	1.23549	1.85638	2.06368
2	452.917	1.22814	431.172	1.23536	1.85652	2.06435
3	300.578	1.24517	398.51	1.14289	1.72015	2.56484
4	874666	1.23791	3.98438e+06	0.985691	2.68553e-05	0.000127662
5	300.578	1.24517	398.51	1.14289	1.72015	2.56484
6	452.951	1.2281	431.168	1.23535	1.85656	2.06433
7	623.888	1.19898	613.61	1.14698	1.93959	2.73378
8	300.578	1.24517	398.51	1.14289	1.72015	2.56484
9	300.578	1.24517	398.509	1.14289	1.72015	2.56484
10	300.894	1.24401	398.209	1.1439	1.7213	2.56268
11	452.925	1.22814	431.179	1.23533	1.85652	2.06437
12	452.927	1.22813	431.176	1.23534	1.85652	2.06437
13	452.97	1.22827	431.101	1.23529	1.8563	2.0645
14	300.578	1.24517	398.509	1.14289	1.72015	2.56484
15	455.941	1.21515	435.51	1.24214	1.88942	2.02894
16	450.782	1.23087	433.606	1.23196	1.85605	2.06563
17	452.925	1.22814	431.179	1.23533	1.85652	2.06437
18	300.578	1.24517	398.51	1.14289	1.72015	2.56484
19	300.578	1.24517	398.51	1.14289	1.72015	2.56484
20	300.578	1.24517	398.509	1.14289	1.72015	2.56484
21	300.578	1.24517	398.509	1.14289	1.72015	2.56484
22	623.888	1.19898	613.61	1.14698	1.93959	2.73378
23	623.888	1.19898	613.61	1.14698	1.93959	2.73378
24	513581	1.20063	3.97762e+07	1.14847	0.000122571	1.46409e-06
25	623.888	1.19898	613.61	1.14698	1.93959	2.73378
26	452.928	1.22814	431.172	1.23533	1.8565	2.0644
27	300.578	1.24517	398.51	1.14289	1.72015	2.56484
28	1.44379e+06	1.18198	1438.46	1.11495	2.80662e-05	0.206251
29	452.915	1.22811	431.286	1.23532	1.85634	2.06375
30	623.888	1.19898	613.61	1.14698	1.93959	2.73378
31	2.26143e+06	1.21391	1.15341e+07	1.03854	2.42717e-05	3.63594e-05
32	623.888	1.19898	613.61	1.14698	1.93959	2.73378
33	452.247	1.22881	431.621	1.23549	1.85638	2.06368
34	623.888	1.19898	613.61	1.14698	1.93959	2.73378
35	300.513	1.24531	398.547	1.14282	1.72004	2.565
36	453.17	1.2272	431.199	1.23576	1.8573	2.06421
37	6.82807e+06	1.17177	3074.66	1.18805	8.1159e-06	0.0671937
38	300.58	1.24518	398.502	1.14288	1.72014	2.56487
39	300.993	1.24381	398.249	1.14383	1.72149	2.56265
40	452.934	1.22811	431.18	1.23533	1.85656	2.06434
41	452.898	1.22822	431.134	1.23537	1.85637	2.06443
42	623.888	1.19898	613.61	1.14698	1.93959	2.73378
43	1.02317e+07	1.15898	2375.68	1.1221	8.36347e-06	0.189431
44	623.888	1.19898	613.61	1.14698	1.93959	2.73378
45	300.578	1.24517	398.51	1.14289	1.72015	2.56484
46	623.888	1.19898	613.61	1.14698	1.93959	2.73378
47	300.578	1.24517	398.51	1.14289	1.72015	2.56484
48	293.036	1.26555	395.646	1.13388	1.697	2.60222
49	452.927	1.22814	431.177	1.23533	1.85652	2.06438
50	513581	1.20063	3.97762e+07	1.14847	0.000122571	1.46409e-06
51	300.58	1.24516	398.506	1.1429	1.72016	2.56484
52	452.927	1.22814	431.178	1.23533	1.85652	2.06437
53	300.577	1.24517	398.51	1.14289	1.72015	2.56485
54	300.578	1.24517	398.509	1.14289	1.72015	2.56484
55	300.581	1.24516	398.501	1.1429	1.72015	2.56484
56	293.036	1.26555	395.646	1.13388	1.697	2.60222
57	300.578	1.24517	398.509	1.14289	1.72015	2.56484
58	623.888	1.19898	613.61	1.14698	1.93959	2.73378
59	300.681	1.24497	398.487	1.14297	1.72033	2.5646
60	2.70244e+06	1.18197	1438.51	1.11496	1.33791e-05	0.206236
61	452.925	1.22814	431.179	1.23533	1.85652	2.06437
62	453.008	1.22803	431.123	1.23533	1.85648	2.06458
63	300.625	1.24502	398.505	1.14301	1.72032	2.56454
64	300.578	1.24517	398.51	1.14289	1.72015	2.56484
65	623.888	1.19898	613.61	1.14698	1.93959	2.73378
66	455.941	1.21515	435.51	1.24214	1.88942	2.02894
67	609.89	1.22504	563.672	1.15798	1.88544	2.82502
68	450.782	1.23087	433.606	1.23196	1.85605	2.06563
69	452.917	1.22814	431.172	1.23536	1.85652	2.06435
70	300.577	1.24517	398.509	1.14289	1.72016	2.56485
71	623.888	1.19898	613.61	1.14698	1.93959	2.73378
72	623.888	1.19898	613.61	1.14698	1.93959	2.73378
73	300.993	1.24381	398.249	1.14383	1.72149	2.56265
74	754.53	1.1645	749.404	1.07195	1.7989	2.81236
75	6.82807e+06	1.17177	3074.66	1.18805	8.1159e-06	0.0671937
76	452.898	1.22822	431.134	1.23537	1.85637	2.06443
77	623.888	1.19898	613.61	1.14698	1.93959	2.73378
78	300.577	1.24517	398.51	1.14289	1.72015	2.56485
79	623.888	1.19898	613.61	1.14698	1.93959	2.73378
80	300.578	1.24517	398.51	1.14289	1.72015	2.56484
81	300.578	1.24517	398.51	1.14289	1.72015	2.56484
82	300.578	1.24517	398.509	1.14289	1.72015	2.56484
83	300.578	1.24517	398.51	1.14289	1.72015	2.56484
84	609.89	1.22504	563.672	1.15798	1.88544	2.82502
85	452.891	1.2282	431.182	1.23532	1.85645	2.06442
86	452.951	1.2281	431.168	1.23535	1.85656	2.06433
87	452.891	1.2282	431.182	1.23532	1.85645	2.06442
88	654595	1.20053	1.32716e+07	1.14843	9.16725e-05	5.16748e-06
89	452.925	1.22814	431.179	1.23533	1.85652	2.06437
90	452.898	1.22822	431.134	1.23537	1.85637	2.06443
91	300.578	1.24517	398.509	1.14289	1.72015	2.56484
92	452.928	1.22814	431.172	1.23533	1.8565	2.0644
93	623.888	1.19898	613.61	1.14698	1.93959	2.73378
94	300.578	1.24517	398.51	1.14289	1.72015	2.56484
95	300.578	1.24517	398.509	1.14289	1.72015	2.56484
96	293.036	1.26555	395.646	1.13388	1.697	2.60222
97	623.888	1.19898	613.61	1.14698	1.93959	2.73378
98	293.036	1.26555	395.646	1.13388	1.697	2.60222
99	300.578	1.24517	398.51	1.14289	1.72015	2.56484
100	452.92	1.22814	431.184	1.23533	1.85653	2.06435
101	300.681	1.24497	398.487	1.14297	1.72033	2.5646
102	513581	1.20063	3.97762e+07	1.14847	0.000122571	1.46409e-06
103	452.891	1.2282	431.182	1.23532	1.85645	2.06442
104	623.887	1.19898	613.61	1.14698	1.93959	2.73378
105	623.888	1.19898	613.61	1.14698	1.93959	2.73378
106	452.218	1.22886	431.68	1.23538	1.85636	2.06377
107	452.874	1.22808	431.011	1.23589	1.85658	2.06375
108	300.578	1.24517	398.51	1.14289	1.72015	2.56484
109	623.888	1.19898	613.61	1.14698	1.93959	2.73378
110	623.888	1.19898	613.61	1.14698	1.93959	2.73378
111	300.578	1.24517	398.51	1.14289	1.72015	2.56484
112	452.218	1.22886	431.68	1.23538	1.85636	2.06377
113	452.92	1.22814	431.184	1.23533	1.85653	2.06435
114	623.888	1.19898	613.61	1.14698	1.93959	2.73378
115	623.888	1.19898	613.61	1.14698	1.93959	2.73378
116	452.925	1.22814	431.179	1.23533	1.85652	2.06437
117	623.888	1.19898	613.61	1.14698	1.93959	2.73378
118	623.888	1.19898	613.61	1.14698	1.93959	2.73378
119	293.036	1.26555	395.646	1.13388	1.697	2.60222
120	1.44379e+06	1.18198	1438.46	1.11495	2.80662e-05	0.206251
121	4.81285e+06	1.17177	3074.22	1.18806	1.22275e-05	0.0672042
122	300.578	1.24517	398.51	1.14289	1.72015	2.56484
123	300.578	1.24517	398.51	1.14289	1.72015	2.56484
124	623.888	1.19898	613.61	1.14698	1.93959	2.73378
125	300.513	1.24531	398.547	1.14282	1.72004	2.565
126	452.925	1.22814	431.179	1.23533	1.85652	2.06437
127	2.70244e+06	1.18197	1438.51	1.11496	1.33791e-05	0.206236
128	452.218	1.22886	431.68	1.23538	1.85636	2.06377
129	452.92	1.22814	431.184	1.23533	1.85653	2.06435
130	623.888	1.19898	613.61	1.14698	1.93959	2.73378
131	452.247	1.22881	431.621	1.23549	1.85638	2.06368
132	623.888	1.19898	613.61	1.14698	1.93959	2.73378
133	452.925	1.22814	431.179	1.23533	1.85652	2.06437
134	453.069	1.22867	430.09	1.2365	1.85449	2.06508
135	623.888	1.19898	613.61	1.14698	1.93959	2.73378
136	452.247	1.22881	431.621	1.23549	1.85638	2.06368
137	623.888	1.19898	613.61	1.14698	1.93959	2.73378
138	300.578	1.24517	398.51	1.14289	1.72015	2.56484
139	452.925	1.22814	431.179	1.23533	1.85652	2.06437
140	623.888	1.19898	613.61	1.14698	1.93959	2.73378
141	452.928	1.22814	431.172	1.23533	1.8565	2.0644
142	452.898	1.22822	431.134	1.23537	1.85637	2.06443
143	452.927	1.22813	431.176	1.23534	1.85652	2.06437
144	300.577	1.24517	398.509	1.14289	1.72015	2.56485
145	452.925	1.22814	431.179	1.23533	1.85652	2.06437
146	623.888	1.19898	613.61	1.14698	1.93959	2.73378
147	452.247	1.22881	431.621	1.23549	1.85638	2.06368
148	300.958	1.24388	398.233	1.14385	1.72142	2.56266
149	623.888	1.19898	613.61	1.14698	1.93959	2.73378
150	300.577	1.24517	398.509	1.14289	1.72016	2.56485
