# Supplementary material for: Modeling Analysis of Signal Sensitivity and Specificity by Vibrio fischeri LuxR Variants
Source: PLoS One. 2015 May 11;10(5):e0126474. doi: 10.1371/journal.pone.0126474 (PMC4427320; doi:10.1371/journal.pone.0126474)
Supplement: S2 Dataset — (XLSX) [file pone.0126474.s002.xlsx]

## Sheet: Sheet1
Fit Trial	k1	m	k2	n	kB	kB
1	539.432	1.68204	759.958	0.743591	1.59853	2504.53
2	3717.71	1.45534	19.1267	0.299751	0.014031	103032
3	361604	1.54661	196.262	0.323266	1.12908e-05	3.79773e+29
4	22250.4	1.58829	139.847	0.406997	0.00114238	776.222
5	14659.6	1.44492	4.10932	0.248898	0.00179625	3.50152e+17
6	531.498	1.65237	741.126	0.42918	0.381592	29634.9
7	1843.37	1.62873	37.4508	0.314847	0.0519524	1074.93
8	394.168	1.66688	1894.2	0.66448	1.33656	2.60912e+06
9	1.2625e+06	1.442	1.7267	0.228152	2.81927e-06	3.96933e+26
10	5016.79	1.55016	179.403	0.317436	0.00841373	9681010977756624
11	2357.57	1.46808	2.02229	0.23175	0.0228844	6502
12	7368.41	1.44698	1.33421	0.222604	0.004555	342939
13	56444.7	1.58816	106.464	0.383204	0.000253763	813.789
14	397.959	1.66229	1998.98	0.715903	1.34491	15026
15	394.085	1.66697	1892.41	0.66394	1.33645	1.55825e+08
16	398.473	1.66257	1978.47	0.685849	1.34064	2.15701e+07
17	5645.3	1.54981	223.86	0.330872	0.00709601	3.57308e+06
18	7482.85	1.5488	254.032	0.339393	0.00462029	303687
19	5750.37	1.54986	269.357	0.343303	0.00697548	216440
20	1843.37	1.62873	37.4508	0.314847	0.0519524	1074.93
21	539.432	1.68204	759.958	0.743591	1.59853	2504.53
22	2357.57	1.46808	2.02229	0.23175	0.0228844	6502
23	394.085	1.66697	1892.4	0.663932	1.33645	3424912642444722
24	211389	1.44203	1.72489	0.228131	3.70883e-05	7.92586e+10
25	6669.9	1.59904	44.0162	0.32577	0.00675801	942.575
26	1894.97	1.47536	1.16959	0.219555	0.0301446	16411.1
27	394.085	1.66697	1892.4	0.663931	1.33645	2376063827581379
28	394.148	1.66689	1894.05	0.664586	1.33657	1.27997e+06
29	56444.7	1.58816	106.464	0.383204	0.000253763	813.789
30	522252	1.442	1.72721	0.228151	1.00699e-05	1.43607e+18
31	575362	1.59967	145.176	0.400047	5.76948e-06	1.41048e+11
32	539.432	1.68204	759.958	0.743591	1.59853	2504.53
33	539.432	1.68204	759.958	0.743591	1.59853	2504.53
34	38544.6	1.59992	150.02	0.402972	0.000437023	1.63881e+09
35	5645.3	1.54981	223.86	0.330872	0.00709601	3.57308e+06
36	1.38527e+06	1.44199	1.72547	0.22814	2.46608e-06	1.01723e+27
37	42886.3	1.44293	2.35332	0.235091	0.000373667	5.75903e+06
38	394.085	1.66697	1892.41	0.66394	1.33645	1.55825e+08
39	3717.71	1.45534	19.1267	0.299751	0.014031	103032
40	362.765	1.70062	1179.43	0.502377	1.30252	142609
41	539.432	1.68204	759.958	0.743591	1.59853	2504.53
42	22250.4	1.58829	139.847	0.406997	0.00114238	776.222
43	98441.4	1.44215	1.72261	0.228101	0.000111545	2.50522e+08
44	5645.3	1.54981	223.86	0.330872	0.00709601	3.57308e+06
45	5750.37	1.54986	269.357	0.343303	0.00697548	216440
46	394.089	1.66696	1892.48	0.663956	1.33646	3.8233e+07
47	394.948	1.66603	1910.63	0.669336	1.33749	211340
48	2478.07	1.47637	2.19275	0.233247	0.0203703	119448
49	3228.64	1.45709	1.46321	0.224218	0.0146952	1.28432e+17
50	553370	1.59975	145.149	0.400018	6.1367e-06	2.09907e+25
51	25811.5	1.44357	2.8184	0.239357	0.000782195	2.6081e+06
52	2672.37	1.60564	224.03	0.454328	0.0353091	779.177
53	701.16	1.54627	5.17631	0.253278	0.12755	15616.9
54	575362	1.59967	145.176	0.400047	5.76948e-06	1.41048e+11
55	394.099	1.66695	1892.76	0.664075	1.33648	8.208e+06
56	11668.4	1.44512	1.57003	0.226052	0.00237519	1.25631e+06
57	341986	1.44205	1.76669	0.228652	1.85502e-05	8.12026e+17
58	237663	1.54665	196.063	0.323206	2.16012e-05	1.27426e+20
59	539.432	1.68204	759.958	0.743591	1.59853	2504.52
60	394.089	1.66696	1892.48	0.663956	1.33646	3.8233e+07
61	822686	1.44202	1.72806	0.228169	5.22749e-06	6.2229e+18
62	701.16	1.54627	5.17631	0.253278	0.12755	15616.9
63	529.103	1.69799	789.118	0.729571	1.61607	3387300425645395
64	6045.68	1.44814	1.3295	0.222658	0.00605032	23401.5
65	4611.64	1.5505	92.0873	0.284311	0.009238	3.1356e+06
66	1453.09	1.50137	1.30427	0.220415	0.0420969	1.04179e+08
67	822686	1.44202	1.72806	0.228169	5.22749e-06	6.2229e+18
68	2198.3	1.47243	1.89917	0.229779	0.0248615	24791.6
69	8483.94	1.44848	1.94428	0.231241	0.00374651	8575.54
70	3228.64	1.45709	1.46321	0.224218	0.0146952	1.28432e+17
71	25811.5	1.44357	2.8184	0.239357	0.000782195	2.6081e+06
72	4597.12	1.45175	1.35586	0.22285	0.00888929	85468.7
73	7730.41	1.54751	21.4934	0.235427	0.0038903	152385
74	394.032	1.66706	1890.62	0.66303	1.33628	2.08911e+10
75	539.432	1.68204	759.958	0.743591	1.59853	2504.53
76	56444.7	1.58816	106.464	0.383204	0.000253763	813.789
77	1843.37	1.62873	37.4508	0.314847	0.0519524	1074.93
78	822686	1.44202	1.72806	0.228169	5.22749e-06	6.2229e+18
79	3717.71	1.45534	19.1267	0.299751	0.014031	103032
80	3969.17	1.59152	261.046	0.473019	0.019612	774.015
81	22250.4	1.58829	139.847	0.406997	0.00114238	776.222
82	658.553	1.63233	330.045	0.349153	0.223755	10319.2
83	234755	1.58793	103.901	0.381323	2.63566e-05	815.797
84	56444.7	1.58816	106.464	0.383204	0.000253763	813.789
85	398.473	1.66257	1978.47	0.685849	1.34064	2.15701e+07
86	10833.6	1.54796	242.667	0.336477	0.00259645	2.44881e+16
87	6669.9	1.59904	44.0162	0.32577	0.00675801	942.575
88	13675.9	1.44549	4.6941	0.25252	0.00199438	1.10183e+06
89	2478.07	1.47637	2.19275	0.233247	0.0203703	119448
90	1126.1	1.5873	222.217	0.326406	0.0879174	52308.2
91	398.473	1.66257	1978.47	0.685849	1.34064	2.15701e+07
92	1.2625e+06	1.442	1.7267	0.228152	2.81927e-06	3.96933e+26
93	6669.9	1.59904	44.0162	0.32577	0.00675801	942.575
94	394.948	1.66603	1910.63	0.669336	1.33749	211340
95	5838.68	1.60371	192.445	0.426459	0.00926766	4.20964e+09
96	4298.66	1.59579	207.808	0.446446	0.0163543	757.092
97	539.432	1.68204	759.958	0.743591	1.59853	2504.53
98	5754.47	1.59217	183.258	0.432509	0.0101532	763.642
99	341986	1.44205	1.76669	0.228652	1.85502e-05	8.12026e+17
100	1851.07	1.48334	1.96766	0.231422	0.03094	4820.21
101	5016.79	1.55016	179.403	0.317436	0.00841373	9681010977756624
102	394.085	1.66697	1892.4	0.663931	1.33645	5193198057735942
103	394.168	1.66688	1894.2	0.66448	1.33656	2.60912e+06
104	9466.06	1.59197	69.5239	0.352489	0.00412667	878.252
105	394.089	1.66696	1892.48	0.663956	1.33646	3.8233e+07
106	2649.45	1.61375	27.2741	0.301599	0.0284082	1024.98
107	394.089	1.66696	1892.48	0.663956	1.33646	3.8233e+07
108	3197.79	1.60123	212.153	0.448041	0.0262971	775.155
109	5877.42	1.44966	11.3608	0.279824	0.00706832	4.97746e+06
110	25811.5	1.44357	2.8184	0.239357	0.000782195	2.6081e+06
111	539.432	1.68204	759.958	0.743591	1.59853	2504.53
112	2711.34	1.46326	1.24663	0.220984	0.0184681	21505.4
113	1972.22	1.56348	188.782	0.318892	0.0360019	3.27394e+07
114	9466.06	1.59197	69.5239	0.352489	0.00412667	878.252
115	2649.45	1.61375	27.2741	0.301599	0.0284082	1024.98
116	539.432	1.68204	759.958	0.743591	1.59853	2504.53
117	172886	1.54665	196.769	0.323391	3.53499e-05	1.42885e+21
118	539.432	1.68204	759.958	0.743591	1.59853	2504.53
119	211389	1.44203	1.72489	0.228131	3.70883e-05	7.92586e+10
120	8573.17	1.60221	172.555	0.415954	0.00492221	108995
121	5754.47	1.59217	183.258	0.432509	0.0101532	763.642
122	2485.79	1.55843	69.2096	0.272033	0.0236801	169559
123	446.635	1.64883	1911.95	0.664154	0.856209	1.00196e+07
124	822686	1.44202	1.72806	0.228169	5.22749e-06	6.2229e+18
125	529.103	1.69799	789.118	0.729571	1.61607	3387300425645395
126	712070	1.54662	196.429	0.323321	3.95863e-06	1.60519e+16
127	348.775	1.71626	805.468	0.428784	1.28249	68674.1
128	394.085	1.66697	1892.4	0.663931	1.33645	2376063827581379
129	968.102	1.5275	7.22689	0.263847	0.0799996	27965.3
130	1.28615e+06	1.44195	1.72682	0.228156	2.7461e-06	7.30368e+25
131	18769.3	1.44412	3.41638	0.244105	0.00124906	4.88615e+06
132	3515.12	1.60987	11.2534	0.268424	0.0167801	1144.9
133	446.635	1.64883	1911.95	0.664154	0.856209	1.00196e+07
134	539.432	1.68204	759.958	0.743591	1.59853	2504.53
135	3197.79	1.60123	212.153	0.448041	0.0262971	775.155
136	539.432	1.68204	759.958	0.743591	1.59853	2504.53
137	394.168	1.66688	1894.2	0.66448	1.33656	2.60912e+06
138	658.553	1.63233	330.045	0.349153	0.223755	10319.2
139	539.432	1.68204	759.958	0.743591	1.59853	2504.52
140	2440.26	1.55853	276.822	0.344145	0.0264993	55881.7
141	5561.39	1.59391	163.974	0.421113	0.0105114	779.516
142	2972.58	1.60717	97.9451	0.375071	0.0266994	887.276
143	9466.06	1.59197	69.5239	0.352489	0.00412667	878.252
144	1894.97	1.47536	1.16959	0.219555	0.0301446	16411.1
145	1.53948e+06	1.44199	1.72393	0.228122	2.11796e-06	3.70012e+26
146	1.38527e+06	1.44199	1.72547	0.22814	2.46608e-06	1.01723e+27
147	394.099	1.66695	1892.76	0.664075	1.33648	8.208e+06
148	539.432	1.68204	759.958	0.743591	1.59853	2504.53
149	56444.7	1.58816	106.464	0.383204	0.000253763	813.789
150	712070	1.54662	196.429	0.323321	3.95863e-06	1.60519e+16
