# Supplementary material for: Modeling Analysis of Signal Sensitivity and Specificity by Vibrio fischeri LuxR Variants
Source: PLoS One. 2015 May 11;10(5):e0126474. doi: 10.1371/journal.pone.0126474 (PMC4427320; doi:10.1371/journal.pone.0126474)
Supplement: S3 Dataset — (XLSX) [file pone.0126474.s003.xlsx]

## Sheet: Sheet1
Fit Trial	k1	m	k2	n	kB	kB
1	11.2022	0.57031	182.391	1.246	2440.2	0.0592209
2	37.0715	0.599386	1652.98	1.21417	2.68985e+14	0.00505728
3	15.5879	0.612267	36.2252	1.52336	253.111	0.284377
4	37.4129	0.597568	329.125	1.23706	718.126	0.0345861
5	4.43806	0.382165	763.711	1.27549	223.141	0.0089163
6	21.9922	0.557809	8610.14	1.2735	141.777	0.000499563
7	15.5879	0.612267	36.2252	1.52336	253.111	0.284377
8	21.6061	0.554717	34146.7	1.27266	142.653	8.67073e-05
9	37.0715	0.599386	1652.98	1.21417	2.68985e+14	0.00505728
10	21.6345	0.554915	32652.9	1.27264	142.614	9.18356e-05
11	15.5879	0.612267	36.2252	1.52336	253.111	0.284377
12	21.6307	0.554898	30970.8	1.27269	142.616	9.8184e-05
13	14.1568	0.592245	45.0117	1.34491	1945.89	0.438358
14	21.6073	0.554718	1.48879e+07	1.2726	142.648	3.7949e-08
15	44.2022	0.639899	992.751	1.22957	516.052	0.00905769
16	36.7421	0.59833	442026	1.21242	2.23777e+17	5.75806e-06
17	15.5879	0.612267	36.2252	1.52336	253.111	0.284377
18	21.6073	0.554718	1.48879e+07	1.2726	142.648	3.7949e-08
19	15.5879	0.612267	36.2252	1.52336	253.111	0.284377
20	15.5879	0.612267	36.2252	1.52336	253.111	0.284377
21	21.6061	0.554717	34146.7	1.27266	142.653	8.67073e-05
22	21.2846	0.551991	9058.38	1.27192	143.938	0.000471151
23	21.6089	0.55473	40969.7	1.27263	142.663	6.87843e-05
24	15.5523	0.610199	40.3543	1.34771	2.61966e+16	0.566287
25	14.4103	0.6228	206.568	1.24367	1901.13	0.0529609
26	21.783	0.556115	25384.1	1.27273	142.261	0.000126581
27	15.5879	0.612267	36.2252	1.52336	253.111	0.284377
28	15.5879	0.612267	36.2252	1.52336	253.111	0.284377
29	15.5879	0.612267	36.2252	1.52336	253.111	0.284377
30	6.5157	0.408959	474.462	1.262	215.058	0.018569
31	45.0943	0.643718	609.466	1.23257	516.405	0.0165507
32	15.5879	0.612267	36.2252	1.52336	253.111	0.284377
33	14.1568	0.592245	45.0117	1.34491	1945.89	0.438358
34	15.5879	0.612267	36.2252	1.52336	253.111	0.284377
35	15.5523	0.610199	40.3543	1.34771	2.61966e+16	0.566287
36	29.6295	0.935978	1.02299e+07	1.28926	121.291	3.03013e-08
37	13.6882	0.621335	3.28287e+06	1.2199	2.76636e+16	3.86498e-07
38	45.0943	0.643718	609.466	1.23257	516.405	0.0165507
39	11.2022	0.57031	182.391	1.246	2440.2	0.0592209
40	15.5879	0.612267	36.2252	1.52336	253.111	0.284377
41	45.0943	0.643718	609.465	1.23257	516.405	0.0165507
42	15.5879	0.612267	36.2251	1.52336	253.111	0.284377
43	21.5216	0.554013	32754.7	1.27264	142.982	9.1388e-05
44	45.0887	0.64349	572.378	1.23306	517.077	0.0178806
45	15.5879	0.612267	36.2251	1.52336	253.111	0.284377
46	15.5879	0.612267	36.2252	1.52336	253.111	0.284377
47	15.5523	0.610199	40.3543	1.34771	2.61966e+16	0.566287
48	21.6131	0.554772	30390.7	1.2726	142.626	0.000100623
49	45.0943	0.643718	609.465	1.23257	516.406	0.0165507
50	15.5879	0.612267	36.2252	1.52336	253.111	0.284377
51	14.4103	0.6228	206.568	1.24367	1901.13	0.0529609
52	43.9286	0.639817	3.20221e+07	1.22645	514.363	2.66861e-08
53	21.6345	0.554915	32652.9	1.27264	142.614	9.18356e-05
54	29.6295	0.935978	1.02299e+07	1.28926	121.291	3.03013e-08
55	14.1568	0.592245	45.0117	1.34491	1945.89	0.438358
56	15.5879	0.612267	36.2252	1.52336	253.111	0.284376
57	21.9922	0.557809	8610.14	1.2735	141.777	0.000499563
58	21.6131	0.554772	30390.7	1.2726	142.626	0.000100623
59	43.9286	0.639817	3.20221e+07	1.22645	514.363	2.66861e-08
60	15.5879	0.612267	36.2252	1.52336	253.111	0.284377
61	4.43806	0.382165	763.711	1.27549	223.141	0.0089163
62	15.5879	0.612267	36.2252	1.52336	253.111	0.284377
63	45.0887	0.64349	572.378	1.23306	517.077	0.0178806
64	37.4129	0.597568	329.125	1.23706	718.126	0.0345861
65	15.5879	0.612267	36.2252	1.52336	253.111	0.284377
66	15.5879	0.612267	36.2252	1.52336	253.111	0.284377
67	45.0943	0.643718	609.465	1.23257	516.406	0.0165507
68	11.2022	0.57031	182.391	1.246	2440.2	0.0592209
69	21.6089	0.55473	40969.7	1.27263	142.663	6.87843e-05
70	15.5879	0.612267	36.2252	1.52336	253.111	0.284377
71	15.5879	0.612267	36.2252	1.52336	253.111	0.284376
72	21.6089	0.55473	40969.7	1.27263	142.663	6.87843e-05
73	15.5879	0.612267	36.2252	1.52336	253.111	0.284377
74	21.9922	0.557809	8610.14	1.2735	141.777	0.000499563
75	15.5879	0.612267	36.2252	1.52336	253.111	0.284377
76	45.0943	0.643718	609.466	1.23257	516.405	0.0165507
77	15.5879	0.612267	36.2252	1.52336	253.111	0.284377
78	15.5879	0.612267	36.2252	1.52336	253.111	0.284377
79	21.9922	0.557809	8610.14	1.2735	141.777	0.000499563
80	14.4103	0.6228	206.568	1.24367	1901.13	0.0529609
81	15.5879	0.612267	36.2251	1.52336	253.111	0.284377
82	15.5879	0.612267	36.2252	1.52336	253.111	0.284377
83	21.5509	0.554294	34113.2	1.27243	142.772	8.69416e-05
84	45.0943	0.643718	609.466	1.23257	516.405	0.0165507
85	21.6345	0.554915	32652.9	1.27264	142.614	9.18356e-05
86	15.5879	0.612267	36.2251	1.52336	253.111	0.284377
87	21.6109	0.554722	30094.6	1.27266	142.663	0.000101851
88	45.0887	0.64349	572.378	1.23306	517.077	0.0178806
89	15.5879	0.612267	36.2252	1.52336	253.111	0.284376
90	21.6322	0.554929	36224.3	1.27269	142.587	8.04226e-05
91	21.9922	0.557809	8610.14	1.2735	141.777	0.000499563
92	15.5879	0.612267	36.2251	1.52336	253.111	0.284377
93	15.5879	0.612267	36.2252	1.52336	253.111	0.284377
94	55.0209	0.693681	195.384	1.25339	448.443	0.070198
95	14.4103	0.6228	206.568	1.24367	1901.13	0.0529609
96	15.5879	0.612267	36.2252	1.52336	253.111	0.284377
97	15.5879	0.612267	36.2252	1.52336	253.111	0.284376
98	21.6393	0.554992	33304.5	1.27258	142.617	8.95878e-05
99	9.71771	0.444939	287.288	1.25886	203.228	0.037812
100	15.5879	0.612267	36.2252	1.52336	253.111	0.284377
101	15.5879	0.612267	36.2252	1.52336	253.111	0.284377
102	15.5879	0.612267	36.2252	1.52336	253.111	0.284377
103	21.783	0.556115	25384.1	1.27273	142.261	0.000126581
104	45.0943	0.643718	609.466	1.23257	516.405	0.0165507
105	37.4129	0.597568	329.125	1.23706	718.126	0.0345861
106	45.0887	0.64349	572.378	1.23306	517.077	0.0178806
107	21.6109	0.554722	30094.6	1.27266	142.663	0.000101851
108	44.2022	0.639899	992.751	1.22957	516.052	0.00905769
109	21.6345	0.554915	32652.9	1.27264	142.614	9.18356e-05
110	15.5523	0.610199	40.3543	1.34771	2.61966e+16	0.566287
111	15.5879	0.612267	36.2251	1.52336	253.111	0.284377
112	44.2022	0.639899	992.751	1.22957	516.052	0.00905769
113	15.5879	0.612267	36.2252	1.52336	253.111	0.284377
114	37.0715	0.599386	1652.98	1.21417	2.68985e+14	0.00505728
115	21.6131	0.554772	30390.7	1.2726	142.626	0.000100623
116	44.2022	0.639899	992.751	1.22957	516.052	0.00905769
117	47.2373	0.653702	374.797	1.23812	512.589	0.0303729
118	15.5879	0.612267	36.2252	1.52336	253.111	0.284377
119	15.5879	0.612267	36.2252	1.52336	253.111	0.284377
120	15.5879	0.612267	36.2252	1.52336	253.111	0.284377
121	15.5879	0.612267	36.2252	1.52336	253.111	0.284376
122	15.5879	0.612267	36.2252	1.52336	253.111	0.284377
123	21.6393	0.554992	33304.5	1.27258	142.617	8.95878e-05
124	21.9922	0.557809	8610.14	1.2735	141.777	0.000499563
125	21.6322	0.554929	36224.3	1.27269	142.587	8.04226e-05
126	21.6109	0.554722	30094.6	1.27266	142.663	0.000101851
127	15.5879	0.612267	36.2252	1.52336	253.111	0.284377
128	15.5879	0.612267	36.2252	1.52336	253.111	0.284377
129	21.6322	0.554929	36224.3	1.27269	142.587	8.04226e-05
130	37.1361	0.599649	1498.04	1.21442	2.46526e+06	0.00570001
131	15.5879	0.612267	36.2251	1.52336	253.111	0.284377
132	14.1568	0.592245	45.0117	1.34491	1945.89	0.438358
133	31.3229	0.564229	487.41	1.22763	1114.79	0.0210658
134	15.5879	0.612267	36.2252	1.52336	253.111	0.284377
135	21.6393	0.554992	33304.5	1.27258	142.617	8.95878e-05
136	29.6295	0.935978	1.02299e+07	1.28926	121.291	3.03013e-08
137	45.0943	0.643718	609.466	1.23257	516.405	0.0165507
138	21.6131	0.554772	30390.7	1.2726	142.626	0.000100623
139	45.0943	0.643718	609.465	1.23257	516.405	0.0165507
140	21.9694	0.557575	6046.97	1.27351	141.916	0.000783872
141	44.2022	0.639899	992.751	1.22957	516.052	0.00905769
142	21.783	0.556115	25384.1	1.27273	142.261	0.000126581
143	21.6089	0.55473	40969.7	1.27263	142.663	6.87843e-05
144	43.9286	0.639817	3.20221e+07	1.22645	514.363	2.66861e-08
145	37.0715	0.599386	1652.98	1.21417	2.68984e+14	0.00505728
146	21.6089	0.55473	40969.7	1.27263	142.663	6.87843e-05
147	15.5879	0.612267	36.2252	1.52336	253.111	0.284377
148	43.9286	0.639817	3.20221e+07	1.22645	514.363	2.66861e-08
149	15.5879	0.612267	36.2252	1.52336	253.111	0.284377
150	15.5879	0.612267	36.2252	1.52336	253.111	0.284377
