# Supplementary material for: Modeling Analysis of Signal Sensitivity and Specificity by Vibrio fischeri LuxR Variants
Source: PLoS One. 2015 May 11;10(5):e0126474. doi: 10.1371/journal.pone.0126474 (PMC4427320; doi:10.1371/journal.pone.0126474)
Supplement: S4 Dataset — (XLSX) [file pone.0126474.s004.xlsx]

## Sheet: Sheet1
Fit Trial	k1	m	k2	n	kB	kB
1	0.0306921	0.191233	27762	1.4116	126.66	0.00234183
2	16.2139	0.31229	1.65302e+06	1.51502	1695.83	1.53673e-06
3	15.696	0.309551	2.70726e+06	1.51805	6.59836e+27	7.16287e-07
4	1.75177	0.251415	118294	1.48651	881.906	5.66878e-05
5	16.2087	0.312278	1.09362e+06	1.51508	1694.99	2.87185e-06
6	84.6316	0.49432	143920	1.81381	56798	0.000105191
7	0.0190545	0.185017	7857.54	1.48826	126.351	0.00941617
8	16.2197	0.31231	1.56169e+06	1.51505	1697.88	1.67454e-06
9	2.8403	0.26541	474099	1.48825	738.38	7.26249e-06
10	16.2115	0.312288	1.92305e+06	1.515	1694.49	1.22219e-06
11	0.0485177	0.197619	12526.7	1.41513	123.517	0.00731806
12	5.54196	0.271192	7872.8	1.53126	2250.55	0.00435216
13	0.0222357	0.187007	157254	1.42034	128.079	0.00018493
14	2.24761	0.258452	12390.2	1.4898	765.616	0.00161571
15	1.60622	0.256288	1495.44	2.12803	30896.7	0.15944
16	16.1016	0.312076	174963	1.51433	1643.88	4.63179e-05
17	16.1973	0.312248	1.58107e+06	1.51505	1696.29	1.64324e-06
18	16.2121	0.312285	1.99301e+06	1.51506	1696.47	1.1571e-06
19	1.32651	0.266606	3645.28	1.2893	115.851	0.0957747
20	0.402964	0.236724	20673.6	1.3893	102.872	0.00456654
21	3.97747	0.276193	4398.73	1.49851	662.616	0.00759459
22	0.0181303	0.184398	17766.2	1.4516	128.05	0.00340864
23	2.84449	0.265456	632942	1.4883	737.794	4.7225e-06
24	0.0213838	0.186509	2.21255e+06	1.42172	128.241	4.25275e-06
25	16.1591	0.312133	59894.6	1.51526	1698.88	0.000233868
26	1.96916	0.262611	12514.7	1.90889	992.421	0.00349013
27	16.2068	0.312269	1.3524e+06	1.51505	1696.33	2.0823e-06
28	2.8403	0.26541	474099	1.48825	738.38	7.26249e-06
29	15.7073	0.309583	1.63866e+06	1.51807	2.63194e+23	1.53469e-06
30	2.84286	0.265437	489854	1.48829	738.09	6.91558e-06
31	3.03076	0.267365	29982.6	1.48919	734.38	0.000441973
32	0.0255755	0.182379	740406	1.64914	2125.37	8.38854e-06
33	16.2139	0.31229	1.65302e+06	1.51502	1695.83	1.53673e-06
34	0.0298558	0.190862	29160.4	1.41318	126.701	0.00215955
35	16.1924	0.312238	799515	1.51514	1699.4	4.61284e-06
36	0.0212298	0.186415	275740	1.42282	128.225	8.1352e-05
37	2.8871	0.265901	144551	1.48824	736.986	4.25962e-05
38	0.0340621	0.192646	21882.8	1.40615	126.555	0.00341056
39	16.2062	0.312269	1.65879e+06	1.51503	1696.67	1.52846e-06
40	2.84449	0.265456	632942	1.4883	737.794	4.7225e-06
41	0.0187397	0.18483	1.24389e+06	1.43116	128.523	8.72505e-06
42	16.2028	0.312259	905678	1.51506	1698.73	3.82208e-06
43	16.0277	0.311746	53264.1	1.5152	1702.34	0.000279367
44	1.56346	0.248425	9572.59	1.49229	891.908	0.00230328
45	18.3814	0.318136	32438.5	1.51576	1683.08	0.00059742
46	16.2005	0.312251	2.83547e+06	1.51505	1696.57	6.78314e-07
47	0.0213838	0.186509	2.21255e+06	1.42172	128.241	4.25275e-06
48	16.1973	0.312248	1.58107e+06	1.51505	1696.29	1.64324e-06
49	2.25445	0.258671	21129.9	1.49111	758.492	0.000720978
50	0.00957694	0.176591	7372.83	1.49478	132.986	0.0098067
51	0.0124518	0.17977	44426.6	1.43468	132.464	0.000991415
52	2.28	0.257776	5599.95	1.49595	1595.31	0.00529472
53	16.2955	0.312489	322067	1.51488	1711.81	1.83514e-05
54	16.2284	0.312334	557198	1.51506	1695.82	7.97946e-06
55	16.2169	0.312307	812441	1.51502	1698.72	4.5075e-06
56	1.32651	0.266606	3645.28	1.2893	115.851	0.0957747
57	16.2005	0.312251	2.83547e+06	1.51505	1696.57	6.78314e-07
58	0.0222357	0.187007	157254	1.42034	128.079	0.00018493
59	2.84291	0.265437	244670	1.4883	738.132	1.94324e-05
60	0.0845886	0.206178	10545.5	1.3865	121.812	0.0112364
61	93.4792	0.509375	89934.8	1.81192	4930.24	0.000253811
62	2.77046	0.264655	31243.2	1.48903	741.144	0.000413404
63	15.696	0.309551	2.70726e+06	1.51805	6.59836e+27	7.16287e-07
64	2.77046	0.264655	31243.2	1.48903	741.144	0.000413404
65	16.2115	0.312288	1.92305e+06	1.515	1694.49	1.22219e-06
66	16.2197	0.31231	1.56169e+06	1.51505	1697.88	1.67454e-06
67	9.3777	0.308611	189820	1.48737	652.657	3.12465e-05
68	0.0212298	0.186415	275740	1.42282	128.225	8.1352e-05
69	16.1591	0.312133	59894.6	1.51526	1698.88	0.000233868
70	2.86293	0.265619	238293	1.48874	737.553	2.01593e-05
71	1.56346	0.248425	9572.59	1.49229	891.908	0.00230328
72	2.8417	0.265425	426869	1.4883	738.086	8.48655e-06
73	0.022158	0.186929	34983.9	1.43677	126.909	0.00141317
74	16.1016	0.312076	174963	1.51433	1643.88	4.63179e-05
75	16.2028	0.312259	905678	1.51506	1698.73	3.82208e-06
76	16.2058	0.312268	917642	1.51505	1695.73	3.74721e-06
77	0.0306921	0.191233	27762	1.4116	126.66	0.00234183
78	2.28	0.257776	5599.95	1.49595	1595.31	0.00529472
79	0.0251235	0.188543	40450.1	1.42111	127.345	0.00127885
80	2.84243	0.265435	730523	1.4883	737.868	3.81446e-06
81	3.97747	0.276193	4398.73	1.49851	662.616	0.00759459
82	16.2139	0.31229	1.65302e+06	1.51502	1695.83	1.53673e-06
83	1.85963	0.260088	141880	1.90666	1761.66	3.46383e-05
84	16.2492	0.312385	779840	1.5151	1697.86	4.7942e-06
85	32.2341	0.393383	21125.3	1.87179	3111.59	0.00223723
86	16.2197	0.31231	1.56169e+06	1.51505	1697.88	1.67454e-06
87	15.7544	0.309718	280631	1.51808	4.03201e+06	2.23599e-05
88	16.2087	0.312278	1.09362e+06	1.51508	1694.99	2.87185e-06
89	1.02091e-19	0.0578104	136592	2.15586	24583.2	9.1726e-07
90	2.84571	0.265467	201341	1.48831	738.023	2.59716e-05
91	0.0485177	0.197619	12526.7	1.41513	123.517	0.00731806
92	13.0136	0.335182	204022	1.87825	1915.78	2.66725e-05
93	2.84286	0.265437	489854	1.48829	738.09	6.91558e-06
94	16.1016	0.312076	174963	1.51433	1643.88	4.63179e-05
95	0.0251235	0.188543	40450.1	1.42111	127.345	0.00127885
96	2.84534	0.265461	169846	1.48829	738.196	3.34605e-05
97	16.2169	0.312307	812441	1.51502	1698.72	4.5075e-06
98	16.199	0.312248	1.76413e+06	1.51501	1698.91	1.39265e-06
99	16.3411	0.312633	58686.9	1.51516	1696.79	0.000241629
100	16.2134	0.312289	1.75991e+06	1.51504	1697.43	1.39737e-06
101	2.77046	0.264655	31243.2	1.48903	741.144	0.000413404
102	16.2183	0.312302	1.02797e+06	1.51508	1697.38	3.15464e-06
103	0.0255755	0.182379	740406	1.64914	2125.37	8.38854e-06
104	0.022158	0.186929	34983.9	1.43677	126.909	0.00141317
105	16.2113	0.312282	862873	1.51503	1698.25	4.11443e-06
106	16.199	0.312248	1.76413e+06	1.51501	1698.91	1.39265e-06
107	2.25445	0.258671	21129.9	1.49111	758.492	0.000720978
108	0.0251235	0.188543	40450.1	1.42111	127.345	0.00127885
109	0.0213774	0.186506	2.01429e+06	1.42175	128.241	4.85835e-06
110	2.8871	0.265901	144551	1.48824	736.986	4.25962e-05
111	93.4792	0.509375	89934.8	1.81192	4930.24	0.000253811
112	1.60622	0.256288	1495.44	2.12803	30896.7	0.15944
113	0.0213774	0.186506	2.01429e+06	1.42175	128.241	4.85835e-06
114	2.84465	0.265457	20214.4	1.48967	737.419	0.000789393
115	16.1591	0.312133	59894.6	1.51526	1698.88	0.000233868
116	16.2058	0.312268	917642	1.51505	1695.73	3.74721e-06
117	93.4792	0.509375	89934.8	1.81192	4930.24	0.000253811
118	1.85963	0.260088	141880	1.90666	1761.66	3.46383e-05
119	0.0222357	0.187007	157254	1.42034	128.079	0.00018493
120	317.754	0.905157	902403	0.633646	7.51641e+11	0.133173
121	3.97747	0.276193	4398.73	1.49851	662.616	0.00759459
122	16.2046	0.312272	617498	1.51501	1694.54	6.83067e-06
123	15.7544	0.309718	280631	1.51808	4.03201e+06	2.23599e-05
124	16.2213	0.312313	1.03407e+06	1.51504	1695.25	3.12756e-06
125	16.2284	0.312334	557198	1.51506	1695.82	7.97946e-06
126	0.0190545	0.185017	7857.54	1.48826	126.351	0.00941617
127	0.348522	0.221273	72727.6	1.87921	1087.64	0.000122377
128	1.07707e-27	0.0456295	6064.92	2.12941	5058.03	0.000589653
129	2.84534	0.265461	169846	1.48829	738.196	3.34605e-05
130	16.2459	0.312379	456820	1.51505	1699.01	1.0784e-05
131	2.89532	0.265989	12834.3	1.49077	734.573	0.0015476
132	16.2058	0.312268	917642	1.51505	1695.73	3.74721e-06
133	1.85963	0.260088	141880	1.90666	1761.66	3.46383e-05
134	0.0187397	0.18483	1.24389e+06	1.43116	128.523	8.72505e-06
135	18.3814	0.318136	32438.5	1.51576	1683.08	0.00059742
136	16.3411	0.312633	58686.9	1.51516	1696.79	0.000241629
137	2.84291	0.265437	244670	1.4883	738.132	1.94324e-05
138	16.1991	0.312247	1.055e+06	1.51507	1697.45	3.03301e-06
139	16.2068	0.312269	1.3524e+06	1.51505	1696.33	2.0823e-06
140	2.84449	0.265456	632942	1.4883	737.794	4.7225e-06
141	0.0124518	0.17977	44426.6	1.43468	132.464	0.000991415
142	15.7073	0.309583	1.63866e+06	1.51807	2.63194e+23	1.53469e-06
143	16.2099	0.312285	1.08878e+06	1.51501	1696.59	2.89311e-06
144	16.229	0.312338	639081	1.51522	1696.02	6.47333e-06
145	16.1016	0.312076	174963	1.51433	1643.88	4.63179e-05
146	2.84046	0.265412	391069	1.48832	738.164	9.66679e-06
147	1.17766	0.241502	72489.3	1.48581	851.044	0.000114739
148	2.84244	0.265434	580443	1.48828	737.935	5.37271e-06
149	2.84571	0.265467	201341	1.48831	738.023	2.59716e-05
150	2.84707	0.265482	654716	1.48834	737.247	4.48905e-06
