# Supplementary material for: Modeling Analysis of Signal Sensitivity and Specificity by Vibrio fischeri LuxR Variants
Source: PLoS One. 2015 May 11;10(5):e0126474. doi: 10.1371/journal.pone.0126474 (PMC4427320; doi:10.1371/journal.pone.0126474)
Supplement: S5 Dataset — (XLSX) [file pone.0126474.s005.xlsx]

## Sheet: Sheet1
DJ01- dataset 1	0	12.5	25	100	400	800	1600	3200	[3OC6-HSL] nM
0	45.2278	34361.2	61917.6	142398	184953	192123	201581	187441
12.5	34.5935	17249	57225.7	139456	192178	198859	213916	221219
25	23.3404	12015.9	44764.1	140905	201480	223095	238511	254970
100	57.2532	3003.75	15730.8	105065	195158	214424	224079	244588
400	65.4509	404.532	1567.17	29441	125947	170828	215610	248392
800	71.4563	193.583	501.903	8958.9	78582.2	127435	180981	239312
1600	75.121	121.053	225.678	2207.8	31235.2	82422.8	141538	206584
3200	97.3253	127.176	165.447	570.043	7184.71	28567.9	72446.8	149012
[C8-HSL] nM
DJ01- dataset 2	0	12.5	25	100	400	800	1600	3200	[3OC6-HSL] nM
0	45.3249	14578.8	26883	82770.9	124023	138870	155464	163538
12.5	35.6067	7024.17	19357.5	66961.3	98767.2	113170	118877	131518
25	27.9352	5869.38	17020	62806.4	99513.7	112728	121304	132473
100	36.2205	2536.17	8926.06	42000.9	90009.7	100915	113988	121842
400	53.2632	516.381	1769.09	19868.5	65680.9	87687.1	99459.6	110461
800	34.664	171.829	490.608	7950.32	46990.3	69151.6	92612	111735
1600	36.4634	124.219	224.217	2921.44	30063.8	54208.4	75661.1	96770.7
3200	58.6454	79.6498	74.3984	418.792	4708.12	13401.8	27478	57650.5
[C8-HSL] nM
DJ01- dataset 3	0	12.5	25	100	400	800	1600	3200	[3OC6-HSL] nM
0	49.1507	22934.6	39195.6	108375	151103	164123	190111	242812
12.5	40.6426	8843.81	25164.7	94804.4	140232	152068	199400	260751
25	28.2937	6927.58	20823.4	85424.6	141309	158505	210689	298901
100	51.2165	2146.34	6748.47	59836	122749	147808	208810	289007
400	83.0968	400.319	789.207	11974.1	71354.3	104167	181462	268849
800	90.2532	210.672	301.513	3881.43	39418.3	72393.5	127838	239932
1600	123.415	154.298	207.092	1265.23	17645.6	46414.6	91866.5	169238
3200	149.675	158.28	144.677	447.14	4203.42	12534.3	34503.1	94059.6
[C8-HSL] nM
DC43- dataset 1	0	12.5	25	100	400	800	1600	3200	[3OC6-HSL] nM
0	38.0242	183.212	546.25	8676.88	46859	75073.4	106939	138189
12.5	28.0842	97.7388	271.903	6109.12	37689.6	60300	93061.8	128799
25	27.3267	79.5817	183.458	5020.75	36247.8	62268.8	91663.9	137921
100	23.8078	49.4991	99.9598	2726.87	28687.4	46109.5	94584.3	131898
400	31.2868	36.6004	72.4903	670.416	16346.9	41613.4	76382.9	122061
800	31.28	35.5179	43.5606	377.485	9136.45	31200	70366.9	119398
1600	34.6691	36.4093	56.4752	184.562	4414.49	19556.1	57428.3	99758
3200	49.4434	66.7253	84.9799	240.662	1749.82	8245.23	31847.2	85263.8
[C8-HSL] nM
DC43- dataset 2	0	12.5	25	100	400	800	1600	3200	[3OC6-HSL] nM
0	45.08	107.431	250.711	3850.19	24825.4	38928.5	74206.4	117257
12.5	37.0304	56.3265	146.717	3036.87	21683.9	39710.3	68532.7	106079
25	33.2628	47.7037	113.087	2775.64	17653.9	38833.3	75141.5	115754
100	24	38.8257	89.4444	1056.81	15512.2	35165.2	68509.5	117555
400	33.6395	31.4388	33.4701	242.88	8065.27	24265	59289.7	102325
800	35.3846	35.4466	40.1859	130.379	3804.13	16642.2	47932.5	95766.9
1600	30.5141	30.1146	38.8849	75.9633	1939.46	7826.13	29807.5	70471
3200	41.6828	78.8825	49.4885	88.4615	605.441	2689.7	15034.8	46140.8
[C8-HSL] nM
DC43- dataset 3	0	12.5	25	100	400	800	1600	3200	[3OC6-HSL] nM
0	45.168	56.6569	45.4321	98.0328	1221.94	3674.7	10222.1	23399.7
12.5	40.25	48.908	41.8182	73.6453	1068.35	3892.2	9058.26	23377
25	41.5038	54.1176	25.4848	52.6009	878.774	2965.3	9006.02	22950.1
100	38.8235	51.383	33.6585	57.9726	549.661	2628.01	6822.8	19486.9
400	48.8496	36.3776	49.6316	36.8922	96.0557	510.982	2854.57	12777.5
800	29.9775	50.7434	36.3158	52.0964	66.506	169.88	1098.17	8181.76
1600	42.6914	44.2078	31.3911	42.2989	41.8182	85.6111	583.285	3695.41
3200	37.6724	43.3184	46.6359	45.4713	44.0535	53.3182	119.299	749.747
[C8-HSL] nM
DC21- dataset 1	0	12.5	25	100	400	800	1600	3200	[3OC6-HSL] nM
0	79.5976	405.474	1150.92	24011.3	132491	220737	312053	402498
12.5	264.848	1389.54	3362.23	36151.1	130412	217648	264683	357416
25	2082.63	3764.4	6935.31	41097.1	143037	235782	324644	431798
100	47807.2	42319.1	44062.4	83641.1	169185	204156	307362	425902
400	212414	176518	168059	193566	253147	266639	359822	487201
800	317123	286863	276841	283177	314557	316349	388564	535153
1600	430373	377777	378369	405351	443418	423162	495149	576003
3200	507839	551456	567939	575360	589691	616868	652681	716205
[C8-HSL] nM
DC21- dataset 2	0	12.5	25	100	400	800	1600	3200	[3OC6-HSL] nM
0	86	417.371	1183.95	20761.4	92756.2	159639	244469	327671
12.5	304.223	913.004	2269.22	20429	89833.5	151102	214450	299155
25	1083.48	2278.3	3862.17	22541.8	92897.4	153258	217111	302457
100	31078.5	23006.1	20118.3	43894.4	99663.4	156097	220776	302552
400	147881	124844	111844	112369	148250	194113	263951	366594
800	201027	172244	171657	166448	199771	226977	286019	364449
1600	294847	245154	242311	233439	246665	270465	291685	346742
3200	348057	419357	423930	454160	401780	408725	458258	486592
[C8-HSL] nM
DC21- dataset 3	0	12.5	25	100	400	800	1600	3200	[3OC6-HSL] nM
0	54.1176	40.7835	35.8932	85	3162.38	20821.3	51489	88891.4
12.5	55.6746	60.9402	51.4991	256.522	4770.93	18517.8	41278.2	86010.5
25	222.069	200.436	169.148	552.765	3543.74	12589.5	32901.4	71322.6
100	8710.29	6957.37	5566.11	7440	8075.89	14921.7	55260.6	70345.2
400	95934.5	63044.1	53772.6	49866.8	56401.3	47803.5	30493.1	111417
800	144256	117274	98019.1	94800.6	78959	125931	94243.2	150621
1600	243756	200964	179656	155353	169804	151833	123058	151264
3200	233971	291191	250514	256324	240332	215634	243106	263608
[C8-HSL] nM
DC22- dataset 1	0	12.5	25	100	400	800	1600	3200	[C8-HSL] nM
0	36.0784	88.1818	221.312	6088.07	85960.5	177647	317897	538026
12.5	26.1789	51.7054	123.28	5090.85	68868.2	155913	296797	784803
25	33.3871	51.2109	94.7059	3884.95	58648.7	135603	262624	957872
100	25.8212	39.9211	88.2192	2411.69	47591.2	121345	266223	892583
400	49.0249	45.6554	63.7891	735.29	25116.4	87024.1	225317	787252
800	29.7083	32.4706	44.1096	318.32	13662.1	63640.5	201646	682167
1600	35.9072	29.3812	52.4952	200.537	6020.04	37833.3	161136	552550
3200	25.5011	39.9596	36.5079	168.245	3769.69	24383.8	129730	584449
[3OC6-HSL] nM
DC22- dataset 2	0	12.5	25	100	400	800	1600	3200	[C8-HSL] nM
0	36.4029	54.1176	168.98	4448.74	31583.2	58131.9	91330.9	150224
12.5	34.2232	41.9028	111.23	3966.27	31037.8	56279.3	97846.9	155342
25	25.9436	41.4675	105.436	3496	29251.4	53813.4	87947.9	138907
100	32.8571	34.5	92.9109	2433.13	21722.6	45227.4	79342.3	126884
400	28.8627	32.407	49.1262	1042.61	18445.7	41210.2	66445.7	120202
800	27.5052	28.8593	43.0957	450.65	14839.3	36599.4	70243.3	123195
1600	31.1864	30.4412	32.0309	179.802	8370.91	27611.4	64307.1	103490
3200	28.1992	33.5223	35.1145	84.881	3584.86	17637	55660	115887
[3OC6-HSL] nM
DC22- dataset 3	0	12.5	25	100	400	800	1600	3200	[C8-HSL] nM
0	82.5359	293.684	1324.63	46352.7	306856	576976	665052	988981
12.5	45.2796	144.06	708.54	50670.8	338108	310805	838172	805108
25	35.6129	222.177	1086.53	42784.2	343165	521251	800543	1.21518e+06
100	46	197.443	815.268	38111.6	295295	565092	802422	1.21913e+06
400	32.0449	115.498	383	26917.3	259783	432563	714979	1.02647e+06
800	36.3721	68.1858	201.754	19587.8	256873	390204	834574	997229
1600	37.7934	70.6904	133.451	8808.55	258664	515464	989415	1.32806e+06
3200	52.1986	55.2834	82.0316	4996.99	205519	586488	1.04154e+06	1.50338e+06
[3OC6-HSL] nM
