# Supplementary material for: Modeling Analysis of Signal Sensitivity and Specificity by Vibrio fischeri LuxR Variants
Source: PLoS One. 2015 May 11;10(5):e0126474. doi: 10.1371/journal.pone.0126474 (PMC4427320; doi:10.1371/journal.pone.0126474)
Supplement: S6 Dataset — (XLSX) [file pone.0126474.s006.xlsx]

## Sheet: Sheet1
DC62- dataset 1	0	12.5	25	100	400	800	1600	3200	[3OC6-HSL] nM
0	66.5289	25468.8	43542.8	118646	156782	162218	169855	177851
12.5	35.3199	10392.9	28736.6	104978	139170	143484	148909	166634
25	32.6821	6440	19445.7	83710.4	124937	125848	136454	151759
100	46.0838	1364.3	5398.5	49319.6	101128	105491	124256	134150
400	59.7193	190.809	585.101	8223.08	47509	73512.7	95234.9	118955
800	47.7817	99.1023	209.162	3249	28691.4	56971.6	80971.2	106203
1600	58.8737	99.8264	117.032	846.432	12041.1	31449.1	52666.8	87648.3
3200	52.8269	64.8825	92.8288	271.2	2778.07	10859.6	25894.8	61909.3
[C8-HSL] nM
DC62- dataset 2	0	12.5	25	100	400	800	1600	3200	[3OC6-HSL] nM
0	41.181	13517.3	20912.4	59664.4	90527.5	81482.6	84624.9	95418.2
12.5	28.8046	5871.44	13378.6	51021	69343.7	67442.3	76836.2	87057.6
25	36.6296	5194.63	13233.3	45873.5	72862.3	74068.6	76894.8	83452
100	32.5984	2251.62	8544.66	40593.2	61970.1	69460.9	72844.5	80695.1
400	28.472	466.655	1504.14	17712.2	50605.2	61954.6	65886.6	73819
800	38.1118	186.4	418.259	7890.98	41446	54173.9	71090	73920.8
1600	36.4356	119.423	242.561	2911.01	25395.8	45801.1	63757.9	74984.4
3200	74.7826	89.3927	89.9248	513.51	6537.77	14142.1	28694.9	62024.5
[C8-HSL] nM
DC62-dataset 3	0	12.5	25	100	400	800	1600	3200	[3OC6-HSL] nM
0	36.8737	23135.6	34382.3	83387.8	121537	139985	142621	163580
12.5	37.8715	9235.98	24174.8	76327.3	109962	117148	137632	157835
25	29.7647	7174.61	19970.6	70706.5	112283	120081	136170	159601
100	48.8129	1962.31	6267.16	45528.2	98926.1	118595	125795	154255
400	59.0189	316.466	839.808	11895.6	56305.9	84964.5	113365	146998
800	70.4082	195.877	363.66	4526.21	41077.9	69274.8	106704	138801
1600	109.298	194.077	255.76	1813.74	22709	60829.4	95859.4	137164
3200	134.844	175.94	195.765	903	8461.86	22941.8	56042.7	130033
[C8-HSL] nM
DC64- dataset 1	0	12.5	25	100	400	800	1600	3200	[3OC6-HSL] nM
0	33.7959	210.602	621.371	6982.01	36877.8	63122.4	88195.6	112484
12.5	32.7902	66.5173	263.128	5724.24	33463.6	57189.5	83082.7	105808
25	24.497	83.5529	224.99	5021.51	34266.2	56833.8	84667.1	103379
100	30.7911	55.5332	102.425	2727.67	27207.1	52006.3	81354.1	102915
400	23.7931	57.5	36.0078	522.137	14297.9	35815.7	67687.8	93413.7
800	36.3636	48.76	51.3112	248.974	8498.45	26283.8	59545.2	92100.6
1600	43.7262	35.7371	50.7353	174.837	3640.95	16150.7	45055	82092.5
3200	53.2157	111.399	98.3065	175.796	1296.28	5315.35	22452.6	62943.8
[C8-HSL] nM
DC64- dataset 2	0	12.5	25	100	400	800	1600	3200	[3OC6-HSL] nM
0	37.3208	81.4072	271.008	2729.06	18980	39470	53645.2	67474
12.5	21.6165	51.8723	145.919	3115.03	18602.5	37903.3	56939.9	77877.4
25	31.7789	53.3643	124.673	2704.11	20533.8	40049.5	60367.7	88245.5
100	23.4446	47.1347	65.8487	1282.59	17243.4	35043.8	56523.2	81058.5
400	26.6316	30.0769	48.5843	296.337	8631.44	24425.3	47499.6	72800.5
800	30.8289	25.8333	35.5248	116.761	3946.05	16728.3	44983.3	71826.3
1600	36.4828	41.8182	33.0935	100.28	1725.81	12792.7	32145.7	64099.3
3200	46.2312	58.4392	61.0619	117.545	1186.17	4765.96	21634.6	49771.3
[C8-HSL] nM
DC64- dataset 3	0	12.5	25	100	400	800	1600	3200	[3OC6-HSL] nM
0	42.9187	113.38	176.749	2475.46	17819.8	35405.3	57964.5	78264.1
12.5	23.9851	50.5759	131.061	2535.94	19636.2	35071.5	53723	73216.1
25	29.1139	54.2143	146.754	2604.74	19935.6	37538.1	55382.4	77766
100	34.733	51.2092	83.4815	1317.7	15507.9	32230.4	51368.5	74600.8
400	33.0877	28.853	44.0426	293.745	7792.43	24147.4	45341.4	66599.6
800	33.3457	38.2625	37.6364	142.788	4257.86	16421.3	37171.2	61534
1600	34.1373	46.5523	50.2299	84.8289	2034.28	10077.2	28863.7	57629.6
3200	51.6054	58.2609	73.221	117.782	839.767	3915.76	14401.7	46568.4
[C8-HSL] nM
DC19- dataset 1	0	12.5	25	100	400	800	1600	3200	[3OC6-HSL] nM
0	86.5882	343.592	1207.73	23424.5	142757	256359	384579	563757
12.5	317.364	1182.86	2267.47	26801	120486	208861	341580	528581
25	1709.08	3255.45	4658.37	27166.1	116081	193921	325350	472655
100	45209.8	37671.3	32346.6	59241.8	151200	228978	353995	544019
400	279500	196882	152823	167644	243146	304852	410811	569572
800	474383	366099	274593	276541	335111	382943	478394	604030
1600	683434	541562	473158	468733	461278	496209	593536	708002
3200	913166	934933	898650	888030	887556	881440	961589	1.11334e+06
[C8-HSL] nM
DC19- dataset 2	0	12.5	25	100	400	800	1600	3200	[3OC6-HSL] nM
0	80.7709	571.918	1712.48	25422.7	120926	189651	257529	336839
12.5	682.133	2867.07	4638.49	35620.9	128061	189919	243233	320474
25	5050.15	7533.18	10258.5	50811	145710	207927	272456	362926
100	89219.5	67518.1	60692.4	93773.2	175594	225049	292953	381837
400	299040	225730	207786	220829	264926	292394	313161	404743
800	360646	348011	319789	318721	348126	354217	378035	451698
1600	474427	449241	445790	458738	419824	401553	460053	503099
3200	539768	616209	638274	612401	595779	552497	553196	610474
[C8-HSL] nM
DC19- dataset 3	0	12.5	25	100	400	800	1600	3200	[3OC6-HSL] nM
0	89.3204	473.887	1231.69	28674.6	121264	195289	274988	345461
12.5	397.196	1020.3	2428.57	28073	119030	177690	236817	319348
25	1783.3	2450.31	4009.46	27128.3	110389	169207	242971	335553
100	41124.5	26026.5	26236	50886.7	109651	166028	236887	316579
400	175816	125859	107627	112943	164412	204420	266288	350947
800	246480	196986	160592	172179	205697	228523	278057	359378
1600	339277	260926	250736	243930	267335	263766	311234	368315
3200	397686	410361	392752	365841	370608	380461	428142	476542
C8
DC20- dataset 1	0	12.5	25	100	400	800	1600	3200	[C8-HSL] nM
0	66.5289	709.574	2260.34	32071.2	173271	271976	471513	898225
12.5	52.7869	337.333	1468.85	18103	165476	228491	435994	973706
25	38.8066	248.285	1077.22	13096.6	128605	215200	401282	878109
100	38.2556	116.62	599.593	18358.4	136425	208571	389395	786345
400	36.2128	69.2565	191.745	5644.4	100864	178370	338165	753023
800	38.9669	51.2127	94.8092	2543.7	64416.3	119085	327996	792001
1600	44.1224	42.5755	86.8273	1238.2	45788.6	119888	280044	662162
3200	42.265	61.3333	69.4894	557.273	23979.4	86797.6	271655	603595
[3OC6-HSL] nM
DC20- dataset 2	0	12.5	25	100	400	800	1600	3200	[C8-HSL] nM
0	53.3202	109.812	283.667	8883.38	103089	207066	316114	517117
12.5	33.7698	81.7166	211.119	8117.39	102462	217048	279047	622884
25	27.2727	64.3295	199.737	8554.21	86664	218240	317989	736992
100	40.48	62.3887	144.206	5240.85	73142.6	208025	303509	766434
400	34.96	51.0081	74.9278	1533.03	41097.9	160875	266080	748418
800	43.215	50.8087	66.9439	738.471	22845.7	121870	216583	530683
1600	56.5726	43.24	59.1165	436.483	10337.5	74437.5	155626	428652
3200	37.9281	51.8443	74.4118	339.662	5007.21	43644.2	130309	372964
[3OC6-HSL] nM
DC20- dataset 3	0	12.5	25	100	400	800	1600	3200	[C8-HSL] nM
0	43.4383	113.973	396.863	9779.1	48686.1	116847	204006	331015
12.5	26.3085	94.6333	392.144	10253.9	64477.7	125228	213699	375814
25	26.8482	73.1282	379.34	10644.3	62833.2	126799	213745	365809
100	26.2322	58.791	213.171	7447.53	66081.4	114331	190015	364899
400	28.3951	55.9028	85.5814	3045.55	58091.2	121935	211045	391442
800	24.4771	44.4318	64.5754	1604.21	43794.1	115274	212002	404222
1600	46.2478	38.7455	58.7234	944.165	30051.4	113292	212709	407442
3200	30.3297	49.6339	58.9077	801.262	26285.2	97154.3	237130	433554
[3OC6-HSL] nM
